# Supplementary material for: Peripheral inflammation preceeding ischemia impairs neuronal survival through mechanisms involving miR‐127 in aged animals
Source: Aging Cell. 2020 Dec 28;20(1):e13287. doi: 10.1111/acel.13287 (PMC7811844; doi:10.1111/acel.13287)
Supplement: Supplementary file 4 — Table S1 [file ACEL-20-e13287-s004.xlsx]

## Sheet: Sheet1
GSE id	GSM id	Cell Type	Treatment	Collection Time	Replicate	Genome Version	Tissue source	Specific type
GSE45517	GSM1106091	MEF	notx	NA	1	mm9	embryo	fibroblast
GSE45517	GSM1106092	MEF	Srsf1KO	NA	1	mm9	embryo	fibroblast
GSE45517	GSM1106093	MEF	notx	NA	2	mm9	embryo	fibroblast
GSE45517	GSM1106094	MEF	Srsf2KO	NA	1	mm9	embryo	fibroblast
GSE23622	GSM579129	macrophage	notx	1h	1	mm9	peritoneum	peritoneal macrophage
GSE23622	GSM579130	macrophage	KDO	1h	1	mm9	peritoneum	peritoneal macrophage
GSE48759	GSM1183906	macrophage	notx	1h	1	mm9	peritoneum	peritoneal macrophage
GSE48759	GSM1183909	macrophage	notx	24h	2	mm9	peritoneum	peritoneal macrophage
GSE48759	GSM1183910	macrophage	KLA	1h	1	mm9	peritoneum	peritoneal macrophage
GSE48759	GSM1183922	macrophage	notx	1h	3	mm9	peritoneum	peritoneal macrophage
GSE48759	GSM1183922	macrophage	notx	1h	4	mm9	peritoneum	peritoneal macrophage
GSE48759	GSM1183923	macrophage	KLA	1h	2	mm9	peritoneum	peritoneal macrophage
GSE48759	GSM1183925	macrophage	KLA	6h	1	mm9	peritoneum	peritoneal macrophage
GSE48759	GSM1183926	macrophage	KLA	1h	3	mm9	peritoneum	peritoneal macrophage
GSE48759	GSM1183926	macrophage	KLA	1h	4	mm9	peritoneum	peritoneal macrophage
GSE48759	GSM1183927	macrophage	InhDMSO	2h	1	mm9	peritoneum	peritoneal macrophage
GSE48759	GSM1183928	macrophage	InhFlavo	2h	1	mm9	peritoneum	peritoneal macrophage
GSE48759	GSM1183929	macrophage	InhIBET	2h	1	mm9	peritoneum	peritoneal macrophage
GSE48759	GSM1183930	macrophage	InhDMSOKLA	2h1h	1	mm9	peritoneum	peritoneal macrophage
GSE48759	GSM1183931	macrophage	InhFlavoKLA	2h1h	1	mm9	peritoneum	peritoneal macrophage
GSE48759	GSM1183932	macrophage	InhIBETKLA	2h1h	1	mm9	peritoneum	peritoneal macrophage
GSE48759	GSM1183933	macrophage	InhFlavoKLA	2h1h	1	mm9	peritoneum	peritoneal macrophage
GSE48759	GSM1183934	macrophage	InhDMSo	2h	2	mm9	peritoneum	peritoneal macrophage
GSE48759	GSM1183935	macrophage	InhDMSOKLA	2h1h	1	mm9	peritoneum	peritoneal macrophage
GSE48759	GSM1183936	macrophage	InhActDKLA	2h1h	1	mm9	peritoneum	peritoneal macrophage
GSE48759	GSM1183937	macrophage	InhTripKLA	2h1h	1	mm9	peritoneum	peritoneal macrophage
GSE48759	GSM1183938	macrophage	InhAmantKLA	5h1h	1	mm9	peritoneum	peritoneal macrophage
GSE48895	GSM1186440	ESC	notx	NA	1	mm9	blastocyst	embryonic stem cell
GSE48895	GSM1186441	ESC	notx	NA	2	mm9	blastocyst	embryonic stem cell
GSE48895	GSM1186442	ESC	FP	2min	1	mm9	blastocyst	embryonic stem cell
GSE48895	GSM1186443	ESC	FP	2min	2	mm9	blastocyst	embryonic stem cell
GSE48895	GSM1186444	ESC	FP	5min	1	mm9	blastocyst	embryonic stem cell
GSE48895	GSM1186445	ESC	FP	5min	2	mm9	blastocyst	embryonic stem cell
GSE48895	GSM1186448	ESC	FP	25min	1	mm9	blastocyst	embryonic stem cell
GSE48895	GSM1186449	ESC	FP	25min	2	mm9	blastocyst	embryonic stem cell
GSE48895	GSM1186450	ESC	FP	50min	1	mm9	blastocyst	embryonic stem cell
GSE48895	GSM1186451	ESC	FP	50min	2	mm9	blastocyst	embryonic stem cell
GSE48895	GSM1186452	ESC	dmso	50min	1	mm9	blastocyst	embryonic stem cell
GSE48895	GSM1186453	ESC	dmso	50min	2	mm9	blastocyst	embryonic stem cell
GSE48895	GSM1186454	ESC	TRP	12.5min	1	mm9	blastocyst	embryonic stem cell
GSE48895	GSM1186455	ESC	TRP	12.5min	2	mm9	blastocyst	embryonic stem cell
GSE48895	GSM1186456	ESC	TRP	25min	2	mm9	blastocyst	embryonic stem cell
GSE48895	GSM1186457	ESC	TRP	50min	1	mm9	blastocyst	embryonic stem cell
GSE48895	GSM1186458	ESC	TRP	50min	2	mm9	blastocyst	embryonic stem cell
GSE56747	GSM1367990	3T3L1	notx	NA	1	mm9	embryo	preadipocyte
GSE56747	GSM1367991	3T3L1	Rosi	10min	1	mm9	embryo	preadipocyte
GSE56747	GSM1367992	3T3L1	Rosi	30min	1	mm9	embryo	preadipocyte
GSE56747	GSM1367993	3T3L1	Rosi	1h	1	mm9	embryo	preadipocyte
GSE56747	GSM1367994	3T3L1	Rosi	3h	1	mm9	embryo	preadipocyte
GSE56747	GSM1367995	3T3L1	notx	NA	2	mm9	embryo	preadipocyte
GSE56747	GSM1367996	3T3L1	Rosi	10min	2	mm9	embryo	preadipocyte
GSE56747	GSM1367997	3T3L1	Rosi	30min	2	mm9	embryo	preadipocyte
GSE56747	GSM1367998	3T3L1	Rosi	1h	2	mm9	embryo	preadipocyte
GSE56747	GSM1367999	3T3L1	Rosi	3h	2	mm9	embryo	preadipocyte
GSE62296	GSM1524922	MEF	notx	NA	1	mm9	embryo	fibroblast
GSE66703	GSM1629980	neuron	notx	1h	1	mm9	brain	primary neuron
GSE66703	GSM1629981	neuron	Reelin	1h	1	mm9	brain	primary neuron
GSE23622	GSM579129	macrophage	notx	NA	1	mm9	peritoneum	peritoneal macrophage
GSE23622	GSM579130	macrophage	KDO	1h	1	mm9	peritoneum	peritoneal macrophage
GSE26512	GSM651870	C2C12	notx	NA	1	mm9	muscle	muscle cell
GSE27037	GSM665994	ESC	notx	NA	1	mm9	blastocyst	embryonic stem cell
GSE27037	GSM665995	ESC	notx	NA	2	mm9	blastocyst	embryonic stem cell
GSE27037	GSM665996	ESC	notx	NA	3	mm9	blastocyst	embryonic stem cell
GSE27037	GSM665997	MEF	notx	NA	1	mm9	embryo	fibroblast
GSE27037	GSM665998	MEF	notx	NA	2	mm9	embryo	fibroblast
GSE60857	GSM1490114	CD14	notx	0	1	UCSC	mm9	bone marrow macrophage
GSE60857	GSM1490115	CD14	notx	0	2	UCSC	mm9	bone marrow macrophage
GSE60857	GSM1490116	CD14	LPS	20min	1	UCSC	mm9	bone marrow macrophage
GSE60857	GSM1490117	CD14	LPS	20min	2	UCSC	mm9	bone marrow macrophage
GSE60857	GSM1490118	CD14	LPS	60min	1	UCSC	mm9	bone marrow macrophage
GSE60857	GSM1490119	CD14	LPS	60min	2	UCSC	mm9	bone marrow macrophage
GSE60857	GSM1490120	CD14	LPS	180min	1	UCSC	mm9	bone marrow macrophage
GSE60857	GSM1490121	CD14	LPS	180min	2	UCSC	mm9	bone marrow macrophage
GSEXXXXX (this study)	ADD	microglia	notx	1h	1	mm9	brain	primary microglia
GSEXXXXX (this study)	ADD	microglia	KLA	1h	1	mm9	brain	primary microglia
GSEXXXXX (this study)	ADD	neuron	notx	1h	1	mm9	brain	primary neuron
GSEXXXXX (this study)	ADD	neuron	notx	1h	2	mm9	brain	primary neuron
GSEXXXXX (this study)	ADD	neuron	Glutamate	1h	1	mm9	brain	primary neuron
GSEXXXXX (this study)	ADD	neuron	Glutamate	1h	2	mm9	brain	primary neuron
