# Supplementary material for: Peripheral inflammation preceeding ischemia impairs neuronal survival through mechanisms involving miR‐127 in aged animals
Source: Aging Cell. 2020 Dec 28;20(1):e13287. doi: 10.1111/acel.13287 (PMC7811844; doi:10.1111/acel.13287)
Supplement: Supplementary file 5 — Table S2 [file ACEL-20-e13287-s005.xlsx]

## Sheet: LAvsLY
microRNA	logFC	AveExpr	t	P.Value	adj.P.Val	B
mmu-miR-3059-5p	-0.700128	5.63846	-5.07644	4.47831e-05	0.012463	2.10718
mmu-miR-146a-5p	0.875478	8.39256	4.90521	6.76794e-05	0.012463	1.78085
mmu-miR-203-3p	0.685923	8.42295	4.88584	7.09242e-05	0.012463	1.73809
mmu-miR-152-3p	0.451223	8.72053	4.80286	8.66989e-05	0.012463	1.55499
mmu-miR-341-3p	-0.666358	8.79744	-4.66063	0.000122412	0.0140774	1.23812
mmu-miR-127-5p	-0.545065	10.4534	-4.53002	0.000168144	0.0148324	0.942125
mmu-miR-381-3p	-1.00137	12.1302	-4.46001	0.000199364	0.0148324	0.775543
mmu-miR-540-5p	-1.14633	2.89436	-4.44584	0.000206364	0.0148324	0.566851
mmu-miR-344f-3p	-0.922979	3.87193	-4.2929	0.000299455	0.0191318	0.381878
mmu-miR-1983	-0.435938	6.18275	-4.22387	0.000354259	0.0191929	0.271328
mmu-miR-132-5p	-0.599195	11.1871	-4.20917	0.000367168	0.0191929	0.213862
mmu-miR-212-5p	-0.895717	10.4049	-4.14277	0.000431572	0.0206795	0.0698831
mmu-miR-335-5p	0.995389	8.23631	4.08407	0.000497816	0.0220188	-0.0463013
mmu-miR-879-5p	-0.519472	5.052	-4.03121	0.000566094	0.0232503	-0.150695
mmu-miR-296-3p	-0.684713	3.55098	-3.95385	0.000683117	0.0252346	-0.341062
mmu-miR-351-5p	-0.506169	5.53769	-3.94251	0.000702181	0.0252346	-0.341103
mmu-miR-3081-3p	-0.715021	4.083	-3.81071	0.000966429	0.032688	-0.628071
mmu-miR-26b-5p	0.492519	10.2538	3.63326	0.00148303	0.0473745	-1.06727
mmu-miR-155-5p	1.05076	3.2258	3.60701	0.00157965	0.0478053	-1.06157
mmu-miR-31-5p	1.01316	6.39721	3.57563	0.0017033	0.0489699	-1.14138
mmu-miR-673-3p	-0.58297	5.00058	-3.53444	0.00188015	0.0492486	-1.21259
mmu-miR-488-5p	1.0109	2.04679	3.53353	0.0018843	0.0492486	-1.2985
mmu-miR-25-3p	0.345771	7.95624	3.50375	0.00202354	0.0505886	-1.32354
mmu-miR-299a-3p	-0.446092	5.91449	-3.47203	0.00218296	0.0523	-1.35721
mmu-miR-300-3p	-0.329878	11.78	-3.38235	0.0027032	0.0604473	-1.63912
mmu-miR-296-5p	-1.17777	3.27187	-3.36946	0.00278729	0.0604473	-1.54415
mmu-miR-412-5p	-0.512511	5.64675	-3.36181	0.00283839	0.0604473	-1.58801
mmu-miR-376b-5p	-0.438749	7.88581	-3.32418	0.00310343	0.0637311	-1.7098
mmu-miR-384-5p	0.516297	8.36257	3.29541	0.00332211	0.0658693	-1.78012
mmu-let-7i-3p	-0.640215	5.67952	-3.27568	0.00348069	0.0667132	-1.76552
mmu-miR-344-3p	0.357906	11.2725	3.2466	0.00372795	0.0691474	-1.92732
mmu-let-7a-5p	0.353193	13.2747	3.2111	0.00405305	0.0709383	-2.03387
mmu-let-7f-1-3p	-0.869987	3.96703	-3.20271	0.00413375	0.0709383	-1.88103
mmu-miR-376b-3p	0.696111	8.11	3.19571	0.00420233	0.0709383	-1.98656
mmu-miR-103-3p	0.711446	11.8712	3.18415	0.00431798	0.0709383	-2.06981
mmu-let-7e-5p	0.315514	10.9764	3.15163	0.00465999	0.0719203	-2.12588
mmu-miR-1291	1.36494	3.97958	3.14527	0.0047299	0.0719203	-1.99511
mmu-miR-218-5p	-0.295807	13.5594	-3.14319	0.00475299	0.0719203	-2.18469
mmu-miR-185-5p	0.70457	10.8782	3.09209	0.00535542	0.0789582	-2.24939
mmu-miR-132-3p	-0.379468	11.913	-3.00704	0.00652481	0.0937942	-2.44772
mmu-miR-181c-3p	-0.317725	6.58967	-2.97622	0.0070063	0.0953925	-2.41268
mmu-miR-144-5p	2.4718	0.0581974	2.97037	0.00710158	0.0953925	-2.51561
mmu-miR-199b-3p	0.503866	5.47996	2.96841	0.0071337	0.0953925	-2.39504
mmu-miR-135a-2-3p	0.600523	3.92534	2.93009	0.00779136	0.101819	-2.4267
mmu-miR-181c-5p	-0.32353	7.68409	-2.91381	0.00808789	0.1024	-2.56784
mmu-miR-22-3p	-0.373929	13.0065	-2.90824	0.00819197	0.1024	-2.67254
mmu-let-7c-5p	0.344827	13.9547	2.89527	0.00843885	0.103241	-2.71573
mmu-miR-22-5p	-0.373571	7.03905	-2.86947	0.00895165	0.107233	-2.64204
mmu-miR-184-3p	-0.978864	5.44328	-2.85653	0.0092199	0.108193	-2.62171
mmu-miR-370-3p	-0.750525	11.8231	-2.8361	0.00965901	0.111079	-2.80227
mmu-miR-409-3p	-0.638786	9.44148	-2.82379	0.00993313	0.111357	-2.7867
mmu-miR-669p-5p	-0.675078	1.66189	-2.81774	0.0100705	0.111357	-2.61214
mmu-let-7d-5p	0.430977	11.95	2.80258	0.0104227	0.11136	-2.87191
mmu-miR-376c-5p	-0.663155	1.42152	-2.79667	0.0105633	0.11136	-2.66025
mmu-miR-467a-5p	-0.600767	6.08686	-2.79299	0.0106518	0.11136	-2.77042
mmu-miR-344d-3-5p	0.372103	4.3415	2.74223	0.011945	0.121888	-2.80602
mmu-miR-7689-3p	-0.378702	5.16362	-2.73714	0.0120828	0.121888	-2.84582
mmu-miR-6516-5p	0.614887	3.27413	2.70595	0.0129592	0.12828	-2.82658
mmu-miR-455-3p	0.649722	5.26912	2.6941	0.0133076	0.12828	-2.9316
mmu-miR-674-3p	-0.76746	9.37496	-2.69043	0.0134174	0.12828	-3.05482
mmu-let-7b-3p	-0.818357	5.43335	-2.67918	0.0137592	0.12828	-2.96817
mmu-miR-210-3p	0.497868	6.20442	2.66436	0.0142218	0.12828	-3.02302
mmu-miR-182-5p	1.37078	7.91826	2.662	0.0142969	0.12828	-3.0707
mmu-miR-181a-1-3p	-0.303818	8.47652	-2.65018	0.0146784	0.12828	-3.11616
mmu-miR-486-5p	0.468604	5.88806	2.63993	0.0150167	0.12828	-3.06438
mmu-miR-33-3p	1.12536	0.962249	2.63018	0.0153454	0.12828	-2.97107
mmu-miR-129-5p	-0.632062	12.2531	-2.62724	0.0154459	0.12828	-3.23329
mmu-miR-1264-3p	0.914059	4.58387	2.62097	0.0156622	0.12828	-3.04101
mmu-miR-129-1-3p	-0.361745	8.45491	-2.6182	0.0157588	0.12828	-3.1787
mmu-let-7j	0.258245	10.0447	2.61604	0.0158342	0.12828	-3.21315
mmu-miR-1306-5p	0.722604	2.51004	2.61149	0.0159948	0.12828	-2.97108
mmu-miR-873a-5p	-0.31291	8.22192	-2.60957	0.0160629	0.12828	-3.19205
mmu-miR-34b-3p	-0.539085	3.68972	-2.60124	0.0163615	0.128875	-3.0399
mmu-miR-192-5p	-0.53187	9.06398	-2.59012	0.0167688	0.130298	-3.24695
mmu-miR-361-3p	-0.338617	9.91037	-2.57586	0.0173043	0.131362	-3.28882
mmu-let-7g-5p	0.310527	15.021	2.57103	0.0174896	0.131362	-3.39485
mmu-miR-320-3p	0.31946	8.42718	2.5684	0.0175911	0.131362	-3.27568
mmu-miR-191-5p	0.401338	11.9577	2.53159	0.019072	0.139604	-3.4129
mmu-miR-3107-5p	0.363038	5.98849	2.52453	0.0193689	0.139604	-3.28932
mmu-miR-450a-5p	-0.440474	4.52696	-2.51945	0.0195855	0.139604	-3.23083
mmu-miR-503-5p	-0.567193	2.26411	-2.51757	0.019666	0.139604	-3.13152
mmu-let-7a-1-3p	-0.559132	7.26621	-2.50866	0.0200523	0.140059	-3.35393
mmu-miR-451a	1.78686	3.61842	2.50085	0.0203969	0.140059	-3.20693
mmu-miR-3473b	1.31475	2.18907	2.49942	0.0204607	0.140059	-3.1562
mmu-miR-200c-3p	1.23755	5.29791	2.48122	0.0212877	0.142252	-3.32035
mmu-miR-223-3p	1.18331	2.39697	2.47693	0.0214871	0.142252	-3.19349
mmu-miR-467b-5p	-0.726867	1.7068	-2.4611	0.022238	0.142252	-3.21449
mmu-miR-135b-5p	-0.445057	7.43733	-2.45784	0.0223957	0.142252	-3.45876
mmu-miR-335-3p	-0.298482	9.03411	-2.45616	0.0224771	0.142252	-3.50239
mmu-miR-23b-3p	0.54405	9.19835	2.45555	0.022507	0.142252	-3.5071
mmu-miR-99b-3p	-0.404547	6.99851	-2.43918	0.0233183	0.142252	-3.48458
mmu-let-7c-2-3p	-0.553755	7.26069	-2.43832	0.0233613	0.142252	-3.48737
mmu-miR-690	0.808975	4.31585	2.43397	0.0235817	0.142252	-3.38587
mmu-miR-485-3p	-0.395539	6.75661	-2.43013	0.0237779	0.142252	-3.49135
mmu-miR-700-3p	0.442019	4.91893	2.42911	0.0238304	0.142252	-3.41772
mmu-miR-376c-3p	-0.362919	5.74941	-2.4284	0.0238668	0.142252	-3.45737
mmu-miR-99b-5p	-0.509151	12.1647	-2.42587	0.0239973	0.142252	-3.6224
mmu-miR-199a-3p	0.507222	5.87977	2.41368	0.0246358	0.144361	-3.48541
mmu-miR-539-5p	-0.370869	3.5185	-2.409	0.0248848	0.144361	-3.38856
mmu-miR-582-3p	-0.415778	7.7966	-2.39956	0.0253947	0.144361	-3.57897
mmu-miR-708-3p	-0.609136	10.3103	-2.39816	0.0254712	0.144361	-3.6383
mmu-miR-127-3p	-0.430151	13.8646	-2.39565	0.0256084	0.144361	-3.71282
mmu-miR-185-3p	-0.404648	4.24677	-2.37448	0.0267965	0.149592	-3.4837
mmu-miR-421-3p	0.35631	5.79727	2.34614	0.0284659	0.156415	-3.61156
mmu-miR-24-2-5p	-0.316573	8.24755	-2.34454	0.0285627	0.156415	-3.69414
mmu-miR-107-3p	0.625417	8.6016	2.33929	0.0288837	0.15668	-3.71251
mmu-miR-191-3p	-0.304839	3.28506	-2.32607	0.0297054	0.159632	-3.51527
mmu-miR-221-3p	0.489759	11.0091	2.31138	0.0306444	0.161808	-3.81065
mmu-miR-181d-5p	-0.216412	10.2932	-2.31094	0.0306731	0.161808	-3.79941
mmu-miR-16-5p	0.46303	9.77233	2.29496	0.0317255	0.165838	-3.8175
mmu-miR-16-1-3p	-0.321582	5.84688	-2.28127	0.0326542	0.169155	-3.72593
mmu-miR-144-3p	1.94822	1.78213	2.27646	0.0329858	0.169347	-3.49802
mmu-miR-6239	-1.083	2.59025	-2.25388	0.0345864	0.175503	-3.60277
mmu-miR-135b-3p	-0.663264	1.25395	-2.251	0.0347955	0.175503	-3.53825
mmu-miR-1982-3p	0.474556	1.81571	2.24106	0.035526	0.17763	-3.5719
mmu-miR-378c	-0.335495	6.71377	-2.23443	0.0360214	0.178554	-3.84877
mmu-miR-151-5p	-0.257946	7.2709	-2.22241	0.0369348	0.181517	-3.88881
mmu-miR-148a-3p	-0.598387	12.1616	-2.20686	0.0381479	0.184497	-4.02882
mmu-miR-466c-5p	-0.465412	2.0243	-2.20603	0.0382139	0.184497	-3.64475
mmu-let-7b-5p	0.334749	12.3291	2.20239	0.0385037	0.184497	-4.03755
mmu-miR-29b-3p	0.254869	9.56603	2.19829	0.0388319	0.184532	-3.98858
mmu-miR-151-3p	-0.480249	10.6263	-2.19357	0.0392137	0.184804	-4.02032
mmu-miR-873a-3p	0.300344	6.77657	2.18966	0.0395321	0.184804	-3.92837
mmu-miR-210-5p	0.510507	1.39219	2.17531	0.0407214	0.186339	-3.65833
mmu-miR-195a-5p	0.544601	7.43267	2.17137	0.0410542	0.186339	-3.98012
mmu-miR-652-3p	0.346739	8.28764	2.17018	0.041155	0.186339	-4.01131
mmu-miR-505-3p	0.587406	1.89403	2.17016	0.0411566	0.186339	-3.68418
mmu-miR-324-3p	0.382997	4.26509	2.16481	0.0416126	0.186932	-3.85003
mmu-miR-2137	1.97685	2.94774	2.13407	0.0443227	0.195834	-3.79609
mmu-miR-669c-5p	-0.494833	4.97108	-2.13103	0.0445996	0.195834	-3.95573
mmu-miR-106b-5p	0.446565	5.0693	2.13085	0.044616	0.195834	-3.95457
mmu-miR-221-5p	0.197293	8.25053	2.1192	0.0456904	0.19903	-4.09715
mmu-miR-676-5p	-0.480192	5.81821	-2.11258	0.0463108	0.200216	-4.02935
mmu-let-7d-3p	-0.291683	9.01726	-2.10114	0.0474018	0.203403	-4.1502
mmu-miR-330-5p	-0.212763	9.78483	-2.08829	0.0486544	0.207232	-4.18583
mmu-miR-29b-2-5p	0.376891	4.99526	2.0816	0.0493188	0.20745	-4.03175
mmu-miR-140-3p	0.218322	10.2951	2.08052	0.0494272	0.20745	-4.21064
mmu-miR-27b-5p	0.374889	4.05154	2.07569	0.0499124	0.207968	-3.98803
mmu-miR-671-3p	-0.638193	6.75946	-2.06646	0.0508511	0.208175	-4.14177
mmu-miR-485-5p	-0.423801	8.68293	-2.06547	0.0509531	0.208175	-4.20538
mmu-miR-23a-3p	0.537312	8.94678	2.06223	0.0512877	0.208175	-4.21211
mmu-miR-3473a	1.7128	2.61779	2.06104	0.0514101	0.208175	-3.89565
mmu-miR-3473e	1.3793	1.23131	2.05126	0.0524335	0.210834	-3.82848
mmu-miR-34c-5p	-0.451871	9.27194	-2.04535	0.0530602	0.211873	-4.2494
mmu-miR-330-3p	0.28606	8.90627	2.02978	0.0547426	0.215836	-4.26856
mmu-miR-7a-1-3p	0.598235	4.7829	2.02923	0.0548036	0.215836	-4.10496
mmu-miR-200a-3p	0.670946	9.61821	2.02203	0.0555984	0.216813	-4.29231
mmu-miR-1964-3p	-0.853088	5.02423	-2.02017	0.0558057	0.216813	-4.14157
mmu-miR-93-5p	0.471956	7.88983	2.00468	0.0575574	0.222118	-4.28119
mmu-miR-29a-5p	0.428233	3.67796	1.99015	0.0592441	0.227102	-4.09864
mmu-miR-669o-5p	-0.72463	1.18738	-1.97509	0.061039	0.230832	-3.9352
mmu-miR-20a-5p	0.653439	6.92533	1.97222	0.0613863	0.230832	-4.30077
mmu-miR-96-5p	1.05612	4.81975	1.96898	0.0617808	0.230832	-4.18113
mmu-miR-145a-5p	0.297066	8.57642	1.96863	0.0618229	0.230832	-4.36149
mmu-miR-679-5p	-0.503015	4.02242	-1.95956	0.0629397	0.233486	-4.17634
mmu-miR-532-5p	-0.431986	10.55	-1.94937	0.0642155	0.236692	-4.43819
mmu-miR-490-5p	0.44438	1.49133	1.94318	0.0650018	0.236838	-4.00424
mmu-miR-148a-5p	-0.503834	3.57912	-1.94257	0.0650789	0.236838	-4.17439
mmu-miR-6540-5p	0.375847	5.47741	1.93869	0.0655774	0.237151	-4.29588
mmu-miR-8112	-0.499928	1.56002	-1.93166	0.0664868	0.238937	-4.03587
mmu-miR-195a-3p	-0.548343	5.787	-1.92616	0.0672069	0.240025	-4.33486
mmu-let-7f-2-3p	-0.306097	5.7925	-1.92002	0.0680183	0.241423	-4.33528
mmu-miR-495-3p	-0.251686	9.82687	-1.90941	0.0694407	0.24496	-4.48819
mmu-miR-1940	0.506372	4.37376	1.89784	0.0710211	0.249007	-4.30235
mmu-miR-6240	1.68859	-0.110212	1.89349	0.0716235	0.249597	-4.01219
mmu-miR-128-3p	-0.40065	17.4672	-1.88971	0.0721508	0.24992	-4.68727
mmu-miR-34b-5p	-0.719177	5.5542	-1.8811	0.0733645	0.250501	-4.38694
mmu-miR-770-5p	0.245897	7.02902	1.87948	0.0735957	0.250501	-4.4577
mmu-miR-30c-5p	0.292794	13.2949	1.87927	0.0736255	0.250501	-4.61007
mmu-miR-137-5p	0.298259	3.08749	1.8721	0.074652	0.252499	-4.24251
mmu-miR-6979-3p	-0.678392	0.960725	-1.86366	0.0758784	0.25508	-4.08416
mmu-miR-1839-5p	0.194584	10.0144	1.86077	0.0763022	0.25508	-4.5707
mmu-miR-540-3p	-0.209318	5.74775	-1.85006	0.0778902	0.258883	-4.4504
mmu-miR-99a-5p	-0.269741	14.8414	-1.84182	0.0791299	0.261493	-4.70749
mmu-miR-3099-3p	0.427753	5.75303	1.83396	0.0803305	0.263493	-4.476
mmu-miR-298-5p	-0.399255	5.89385	-1.83187	0.0806519	0.263493	-4.48444
mmu-miR-141-3p	1.02003	3.08374	1.82525	0.0816791	0.265342	-4.25852
mmu-miR-142-5p	0.271235	5.90274	1.81952	0.0825768	0.26537	-4.49813
mmu-miR-17-3p	-0.538944	1.70336	-1.8193	0.0826108	0.26537	-4.1786
mmu-miR-9-5p	-0.142939	17.1898	-1.80956	0.0841563	0.268833	-4.81126
mmu-miR-342-5p	-0.279746	4.14493	-1.80464	0.0849465	0.269858	-4.42557
mmu-miR-125a-5p	0.287299	12.8454	1.79096	0.0871791	0.274834	-4.74101
mmu-miR-7047-3p	0.433645	2.62993	1.78819	0.0876367	0.274834	-4.30964
mmu-miR-410-3p	0.393612	9.26652	1.78632	0.0879468	0.274834	-4.6695
mmu-miR-325-5p	0.181078	6.37363	1.77738	0.0894431	0.276802	-4.59101
mmu-miR-1843a-5p	-0.283941	10.1574	-1.77681	0.0895394	0.276802	-4.70392
mmu-miR-92a-3p	0.213712	9.2016	1.76937	0.0908027	0.278024	-4.69515
mmu-miR-361-5p	0.413487	7.10975	1.76879	0.0909016	0.278024	-4.6311
mmu-miR-193b-3p	-0.404146	4.66052	-1.76401	0.0917224	0.278096	-4.5248
mmu-miR-136-3p	-0.2379	11.6658	-1.76303	0.0918926	0.278096	-4.75877
mmu-miR-362-5p	0.49476	4.59283	1.75221	0.0937752	0.281293	-4.52061
mmu-miR-98-5p	0.270867	8.9441	1.75135	0.0939272	0.281293	-4.71757
mmu-miR-378d	-0.564005	6.00825	-1.74612	0.0948502	0.282117	-4.62233
mmu-miR-342-3p	0.39496	9.07485	1.74424	0.0951837	0.282117	-4.7317
mmu-miR-384-3p	0.302166	7.63357	1.73419	0.096987	0.284121	-4.70064
mmu-miR-10b-5p	-0.405752	5.35967	-1.73171	0.0974357	0.284121	-4.61178
mmu-miR-15b-5p	0.426669	3.42348	1.73039	0.0976765	0.284121	-4.47099
mmu-miR-374b-5p	0.388264	6.41564	1.72835	0.0980467	0.284121	-4.66164
mmu-miR-29c-5p	-0.233569	5.67813	-1.7268	0.0983304	0.284121	-4.63075
mmu-miR-188-5p	-0.570455	1.74848	-1.7061	0.10218	0.293769	-4.32409
mmu-miR-29a-3p	0.206359	13.9201	1.68619	0.106003	0.303241	-4.92639
mmu-miR-378a-3p	-0.256259	10.4669	-1.66452	0.1103	0.312613	-4.88243
mmu-miR-122-5p	-0.408523	4.06952	-1.66419	0.110366	0.312613	-4.62189
mmu-miR-214-3p	0.681239	0.583394	1.65483	0.112267	0.31644	-4.3055
mmu-miR-7015-3p	-0.463797	4.28281	-1.64642	0.114	0.318565	-4.66531
mmu-miR-21a-5p	0.314859	13.9797	1.6458	0.114129	0.318565	-4.993
mmu-miR-138-2-3p	0.308013	4.01702	1.64061	0.115211	0.319098	-4.64512
mmu-miR-382-3p	0.193835	9.22944	1.63956	0.11543	0.319098	-4.88948
mmu-miR-1943-5p	0.528444	1.09884	1.63572	0.116237	0.31979	-4.39228
mmu-miR-744-5p	-0.29305	10.6067	-1.62308	0.118927	0.325634	-4.94614
mmu-miR-3474	-0.652095	0.33168	-1.56628	0.131666	0.358806	-4.41532
mmu-miR-379-5p	-0.261122	11.8165	-1.55317	0.134762	0.365509	-5.074
mmu-miR-125b-5p	0.248653	14.082	1.54993	0.135537	0.365886	-5.1277
mmu-miR-1843b-5p	-0.219101	9.99433	-1.54609	0.136459	0.366653	-5.03926
mmu-miR-26a-2-3p	-0.254248	3.57829	-1.54339	0.137112	0.366694	-4.74706
mmu-miR-3084-3p	0.567564	1.71067	1.53361	0.139492	0.371004	-4.53605
mmu-let-7g-3p	-0.434461	1.71516	-1.52959	0.140483	0.371004	-4.54784
mmu-miR-598-3p	-0.242329	11.0918	-1.52887	0.140659	0.371004	-5.08819
mmu-miR-7a-2-3p	0.728914	2.05778	1.52526	0.141554	0.371312	-4.62614
mmu-miR-28a-3p	0.238514	4.60045	1.52319	0.142067	0.371312	-4.84799
mmu-miR-7a-5p	0.311753	13.0841	1.51982	0.14291	0.371824	-5.15109
mmu-miR-340-5p	0.207012	11.9516	1.50558	0.146509	0.376733	-5.13921
mmu-miR-6395	-0.409472	1.64854	-1.50525	0.146593	0.376733	-4.60582
mmu-miR-193a-5p	0.46465	0.875207	1.50067	0.147767	0.376733	-4.51733
mmu-miR-378a-5p	-0.254046	4.65502	-1.49981	0.147989	0.376733	-4.88051
mmu-miR-92b-3p	0.198371	9.22366	1.49949	0.148072	0.376733	-5.08835
mmu-miR-467d-3p	0.583778	0.726882	1.492	0.150011	0.379984	-4.52127
mmu-miR-29b-1-5p	0.567186	1.12692	1.48823	0.150995	0.380798	-4.54912
mmu-miR-205-5p	0.412944	1.78829	1.47073	0.155634	0.388266	-4.62234
mmu-miR-217-5p	-0.363156	2.17821	-1.46791	0.156391	0.388266	-4.68981
mmu-miR-666-3p	-0.359246	1.57606	-1.46583	0.156953	0.388266	-4.62213
mmu-miR-219a-5p	-0.297586	7.50278	-1.46552	0.157036	0.388266	-5.07353
mmu-miR-551b-3p	-0.295191	4.40466	-1.46443	0.157332	0.388266	-4.91745
mmu-miR-379-3p	0.32941	6.40655	1.45528	0.159822	0.391111	-5.04155
mmu-miR-543-3p	-0.355759	10.127	-1.45343	0.160331	0.391111	-5.16928
mmu-miR-124-5p	0.312259	7.56537	1.45272	0.160526	0.391111	-5.09487
mmu-miR-7b-5p	0.242905	11.4874	1.44473	0.162736	0.394825	-5.21414
mmu-miR-149-5p	-0.135365	9.17868	-1.43772	0.164696	0.396243	-5.16891
mmu-miR-128-1-5p	-0.19035	5.31776	-1.43771	0.164699	0.396243	-5.01071
mmu-miR-3068-3p	0.169869	6.54455	1.43105	0.166579	0.399095	-5.08571
mmu-miR-323-3p	-0.163651	8.46421	-1.42443	0.168462	0.399549	-5.16661
mmu-miR-3066-5p	-0.463036	1.50602	-1.4221	0.169131	0.399549	-4.67511
mmu-miR-429-3p	0.420062	6.47582	1.42085	0.169488	0.399549	-5.08668
mmu-miR-541-5p	-0.174962	12.042	-1.42064	0.169548	0.399549	-5.2578
mmu-miR-412-3p	-0.354255	2.03031	-1.41421	0.171407	0.400491	-4.73999
mmu-miR-667-3p	0.281745	6.76174	1.41162	0.172159	0.400491	-5.11814
mmu-miR-3060-3p	0.62563	0.765339	1.41086	0.172379	0.400491	-4.57592
mmu-miR-676-3p	-0.232245	7.46378	-1.40965	0.172733	0.400491	-5.15451
mmu-miR-744-3p	-0.255542	2.53099	-1.40687	0.173546	0.400759	-4.80929
mmu-miR-669a-5p	-0.296279	2.09946	-1.40188	0.175012	0.402528	-4.77125
mmu-let-7c-1-3p	-0.249796	3.53053	-1.38717	0.179391	0.410686	-4.9393
mmu-miR-204-5p	-0.315604	10.1016	-1.38519	0.179988	0.410686	-5.25664
mmu-miR-346-5p	0.177531	7.16154	1.37737	0.182358	0.41445	-5.17855
mmu-miR-1224-5p	0.188621	6.4972	1.36863	0.185038	0.418886	-5.16219
mmu-miR-1981-5p	-0.480829	8.97597	-1.36368	0.186567	0.419363	-5.26079
mmu-miR-7080-5p	0.86485	0.10898	1.36323	0.186708	0.419363	-4.60054
mmu-miR-183-5p	0.813545	8.4369	1.3541	0.189558	0.424109	-5.24484
mmu-miR-139-3p	-0.228674	7.41746	-1.35128	0.190446	0.424443	-5.22444
mmu-miR-137-3p	0.323842	8.96121	1.33392	0.195983	0.435098	-5.29318
mmu-miR-32-5p	-0.205229	5.26083	-1.32843	0.197759	0.437351	-5.13228
mmu-miR-200b-3p	0.423408	8.78064	1.31317	0.202763	0.446388	-5.31128
mmu-miR-27b-3p	0.113185	13.4034	1.31053	0.20364	0.446388	-5.42735
mmu-miR-134-5p	-0.165603	7.78213	-1.30585	0.2052	0.446388	-5.29223
mmu-miR-329-3p	-0.145491	7.40273	-1.30373	0.205909	0.446388	-5.2766
mmu-miR-7093-3p	0.338007	1.18731	1.30284	0.206206	0.446388	-4.76631
mmu-miR-1941-3p	0.605506	0.562646	1.30196	0.206503	0.446388	-4.69847
mmu-miR-1249-3p	0.275887	7.25035	1.29889	0.207535	0.446939	-5.27739
mmu-miR-93-3p	0.416813	2.32754	1.28078	0.213713	0.455089	-4.91492
mmu-miR-490-3p	-0.171809	7.25625	-1.27818	0.21461	0.455089	-5.30359
mmu-miR-326-3p	-0.200684	7.63747	-1.2714	0.216967	0.455089	-5.32464
mmu-miR-494-3p	0.446063	4.21879	1.26675	0.218594	0.455089	-5.12058
mmu-miR-324-5p	0.236327	5.37946	1.26502	0.219203	0.455089	-5.22521
mmu-miR-488-3p	0.127044	8.58837	1.26365	0.219686	0.455089	-5.36776
mmu-miR-30d-3p	-0.177339	4.86374	-1.26359	0.219705	0.455089	-5.19287
mmu-miR-135a-1-3p	0.261391	2.64878	1.26272	0.220012	0.455089	-4.98704
mmu-miR-499-5p	0.233285	5.02986	1.26186	0.220318	0.455089	-5.1996
mmu-miR-382-5p	0.147668	10.0843	1.26109	0.220589	0.455089	-5.40825
mmu-miR-3086-5p	0.3261	1.99634	1.26096	0.220633	0.455089	-4.89445
mmu-miR-194-5p	0.381504	7.1832	1.26044	0.220817	0.455089	-5.31713
mmu-miR-125b-1-3p	-0.21966	6.91405	-1.25706	0.222017	0.455928	-5.31704
mmu-miR-6236	0.460143	4.68959	1.25313	0.223415	0.457165	-5.20116
mmu-miR-17-5p	0.404391	5.7572	1.2448	0.226405	0.461637	-5.26683
mmu-miR-150-3p	-0.541771	0.646563	-1.24258	0.227206	0.461637	-4.74684
mmu-miR-133a-3p	0.374461	5.20682	1.23798	0.228876	0.46223	-5.23213
mmu-miR-493-3p	-0.354453	1.39438	-1.23734	0.229105	0.46223	-4.84057
mmu-miR-879-3p	0.314504	1.82428	1.23102	0.231415	0.46374	-4.90804
mmu-miR-5100	0.388885	1.50939	1.23088	0.231467	0.46374	-4.87978
mmu-miR-200b-5p	0.594487	1.82277	1.22751	0.232703	0.464599	-4.89105
mmu-miR-7688-5p	-0.271047	2.73115	-1.22435	0.233872	0.465315	-5.05288
mmu-miR-6769b-3p	-0.288643	2.75791	-1.22195	0.23476	0.465472	-5.05626
mmu-miR-497-5p	0.235059	5.60346	1.21852	0.236033	0.466387	-5.29155
mmu-miR-3072-3p	0.228482	4.02069	1.21153	0.238645	0.469934	-5.18229
mmu-miR-3547-3p	0.838743	0.203962	1.20591	0.240761	0.472484	-4.77058
mmu-miR-3093-5p	0.283603	1.6759	1.19335	0.245542	0.47882	-4.92263
mmu-miR-9-3p	0.157452	12.5696	1.19177	0.24615	0.47882	-5.54625
mmu-miR-24-3p	0.13014	12.6791	1.18962	0.246975	0.47882	-5.55271
mmu-miR-30d-5p	-0.164032	14.4939	-1.18872	0.247321	0.47882	-5.59643
mmu-miR-434-3p	0.164126	12.3461	1.17884	0.251152	0.483021	-5.55464
mmu-miR-101b-3p	0.119168	11.6851	1.17879	0.251171	0.483021	-5.54131
mmu-miR-381-5p	-0.627574	0.2942	-1.17346	0.253256	0.484714	-4.75365
mmu-miR-24-1-5p	-0.141614	5.62479	-1.17144	0.254049	0.484714	-5.34184
mmu-miR-411-5p	-0.123834	12.3997	-1.17009	0.25458	0.484714	-5.56778
mmu-miR-6975-3p	-0.400725	1.12083	-1.16637	0.256052	0.485907	-4.8817
mmu-miR-1191	-0.259292	2.2442	-1.1631	0.257345	0.486755	-5.01479
mmu-miR-1843a-3p	-0.200501	6.86538	-1.16067	0.258312	0.486982	-5.4196
mmu-miR-3061-3p	-0.439791	1.03328	-1.15326	0.261277	0.490053	-4.89243
mmu-miR-6989-3p	-0.218678	3.04559	-1.15234	0.261646	0.490053	-5.15789
mmu-miR-301a-3p	0.222986	3.04136	1.14823	0.263303	0.491556	-5.15278
mmu-miR-6906-3p	-0.416416	1.56341	-1.14128	0.266121	0.494649	-4.96672
mmu-miR-30c-2-3p	-0.23544	7.74405	-1.1399	0.26668	0.494649	-5.47955
mmu-miR-370-5p	-0.16325	5.31227	-1.12134	0.274329	0.506364	-5.37973
mmu-miR-142-3p	0.275531	4.46401	1.12031	0.274758	0.506364	-5.30452
mmu-miR-331-3p	-0.169423	6.26117	-1.11687	0.276192	0.506423	-5.4357
mmu-miR-467c-5p	-0.271752	1.83956	-1.11602	0.276551	0.506423	-5.04483
mmu-miR-301a-5p	0.212973	4.3395	1.11084	0.278725	0.507685	-5.30784
mmu-miR-704	-0.435258	1.71509	-1.10602	0.280758	0.507685	-5.01705
mmu-miR-7075-3p	-0.262872	3.11965	-1.10554	0.280962	0.507685	-5.21454
mmu-miR-1843b-3p	-0.291744	7.46355	-1.10457	0.281372	0.507685	-5.50528
mmu-miR-3093-3p	0.23896	2.34791	1.10391	0.281655	0.507685	-5.12527
mmu-miR-145a-3p	0.156602	6.91242	1.1014	0.28272	0.508013	-5.48099
mmu-miR-3963	0.458997	1.49025	1.08584	0.289395	0.518386	-4.98372
mmu-miR-186-5p	-0.15095	9.3345	-1.08182	0.291141	0.518823	-5.58589
mmu-let-7a-2-3p	-0.243468	1.54813	-1.07782	0.292882	0.518823	-5.02928
mmu-miR-1197-3p	-0.372213	0.82815	-1.07685	0.293305	0.518823	-4.93042
mmu-miR-299a-5p	-0.225068	4.03514	-1.07649	0.293463	0.518823	-5.32004
mmu-miR-375-3p	-0.251284	5.23701	-1.07492	0.29415	0.518823	-5.42673
mmu-miR-322-3p	-0.168428	5.59234	-1.07273	0.295109	0.518923	-5.44556
mmu-miR-344d-3p	0.136937	8.01808	1.06925	0.296638	0.52002	-5.55955
mmu-miR-532-3p	0.374845	5.21927	1.06683	0.297705	0.520305	-5.42094
mmu-miR-340-3p	-0.170948	8.57631	-1.06366	0.29911	0.520645	-5.58612
mmu-miR-199a-5p	0.190724	5.21533	1.0623	0.29971	0.520645	-5.42213
mmu-miR-101c	-0.263124	4.94631	-1.05738	0.301902	0.522873	-5.41526
mmu-miR-339-3p	0.145763	3.87654	1.04698	0.306565	0.528478	-5.33681
mmu-miR-365-3p	0.258827	6.01353	1.04607	0.306977	0.528478	-5.48734
mmu-miR-154-3p	0.248104	3.92588	1.0431	0.308319	0.529203	-5.34247
mmu-miR-136-5p	-0.139503	9.19834	-1.03902	0.310167	0.530004	-5.62546
mmu-miR-222-3p	0.12942	10.0527	1.03801	0.310629	0.530004	-5.64678
mmu-miR-6988-3p	-0.228307	3.46282	-1.03546	0.31179	0.530004	-5.32404
mmu-miR-106b-3p	0.106714	6.5004	1.03397	0.312472	0.530004	-5.53355
mmu-miR-3087-3p	-0.200492	2.73036	-1.02846	0.314997	0.532411	-5.20526
mmu-miR-491-5p	0.44706	1.71169	1.02684	0.315743	0.532411	-5.0767
mmu-miR-423-3p	-0.158358	9.48387	-1.01952	0.319124	0.534443	-5.65391
mmu-miR-450b-5p	-0.291112	1.35997	-1.01882	0.319449	0.534443	-5.03131
mmu-miR-339-5p	0.236821	5.67448	1.0182	0.319737	0.534443	-5.49552
mmu-miR-146b-3p	0.294811	1.7353	1.0131	0.32211	0.536849	-5.10877
mmu-miR-410-5p	0.321822	1.63652	1.00868	0.324182	0.538246	-5.09425
mmu-miR-125a-3p	0.154124	4.14836	1.0058	0.325534	0.538246	-5.40486
mmu-miR-219a-1-3p	-0.308218	2.09112	-1.0039	0.326428	0.538246	-5.16102
mmu-miR-6896-5p	0.272761	2.03797	1.00334	0.326692	0.538246	-5.15344
mmu-miR-1968-5p	-0.20209	1.97534	-0.998309	0.329069	0.540229	-5.15019
mmu-miR-5129-3p	-0.252357	4.22024	-0.995394	0.330452	0.540229	-5.41775
mmu-miR-3061-5p	-0.30026	1.4018	-0.994842	0.330714	0.540229	-5.08267
mmu-miR-6952-3p	-0.291429	1.78462	-0.992148	0.331997	0.540788	-5.12832
mmu-miR-143-5p	-0.214047	4.0695	-0.981833	0.33694	0.54729	-5.40147
mmu-miR-29c-3p	0.179532	7.90783	0.968394	0.343456	0.556302	-5.65184
mmu-miR-434-5p	-0.110363	12.7682	-0.958054	0.348528	0.562574	-5.7922
mmu-miR-1947-5p	-0.284592	2.52196	-0.956519	0.349285	0.562574	-5.28215
mmu-miR-369-3p	0.328264	8.18536	0.947912	0.353551	0.567854	-5.67779
mmu-miR-8114	0.216572	2.69191	0.928827	0.363137	0.581626	-5.31377
mmu-miR-211-5p	-0.244771	3.36549	-0.913306	0.371059	0.592664	-5.40175
mmu-miR-592-5p	0.12929	7.78697	0.909416	0.373063	0.59296	-5.69875
mmu-miR-3069-3p	0.214214	1.47362	0.90665	0.374492	0.59296	-5.15704
mmu-miR-30e-5p	0.154859	12.7892	0.906455	0.374593	0.59296	-5.8367
mmu-miR-6982-3p	-0.231843	1.64671	-0.904955	0.37537	0.59296	-5.18782
mmu-miR-30b-5p	0.20615	9.03453	0.901649	0.377085	0.593683	-5.74907
mmu-miR-467e-5p	-0.169436	3.20362	-0.89743	0.379282	0.593683	-5.39867
mmu-miR-126a-3p	0.0853643	13.3867	0.896333	0.379854	0.593683	-5.86243
mmu-miR-154-5p	-0.175532	7.12428	-0.896135	0.379957	0.593683	-5.68571
mmu-miR-409-5p	-0.153352	8.6237	-0.881426	0.38769	0.604124	-5.75522
mmu-miR-3084-5p	-0.24823	2.01279	-0.873766	0.391758	0.608322	-5.25011
mmu-miR-431-5p	0.149677	4.58994	0.871242	0.393104	0.608322	-5.56015
mmu-let-7k	0.184313	2.68208	0.870392	0.393558	0.608322	-5.36287
mmu-miR-1264-5p	0.274173	3.43903	0.862707	0.397678	0.612038	-5.46936
mmu-miR-130b-5p	-0.182888	5.40184	-0.860202	0.399028	0.612038	-5.62344
mmu-miR-6516-3p	0.511334	1.92386	0.859965	0.399155	0.612038	-5.25469
mmu-miR-3068-5p	0.0948235	7.13859	0.855354	0.401647	0.61422	-5.72158
mmu-miR-100-5p	-0.152665	13.5082	-0.845002	0.407276	0.621178	-5.91063
mmu-miR-505-5p	0.20171	0.999636	0.840967	0.409485	0.622894	-5.12693
mmu-miR-3083-5p	0.113427	3.98951	0.836835	0.411754	0.623157	-5.53736
mmu-miR-338-3p	0.169771	8.27989	0.836704	0.411826	0.623157	-5.77977
mmu-miR-350-5p	0.400645	1.32376	0.830998	0.414972	0.625468	-5.14567
mmu-miR-7019-3p	0.243173	1.12254	0.829993	0.415528	0.625468	-5.16196
mmu-miR-300-5p	0.187927	4.00601	0.825056	0.418266	0.627542	-5.5423
mmu-miR-125b-2-3p	-0.0734374	8.54621	-0.822506	0.419684	0.627542	-5.80452
mmu-miR-708-5p	0.214579	8.81198	0.821615	0.42018	0.627542	-5.81041
mmu-miR-3082-3p	-0.159227	2.71856	-0.807563	0.428055	0.636226	-5.42624
mmu-miR-323-5p	-0.142703	3.56169	-0.807293	0.428207	0.636226	-5.51799
mmu-miR-6944-3p	-0.129816	4.04415	-0.802413	0.430964	0.638397	-5.57295
mmu-miR-181b-5p	0.0889846	12.008	0.80078	0.431889	0.638397	-5.90692
mmu-miR-331-5p	0.250084	2.33283	0.781703	0.442786	0.650886	-5.35478
mmu-miR-467d-5p	-0.267719	1.36036	-0.781679	0.4428	0.650886	-5.2288
mmu-miR-126a-5p	0.0840748	9.43995	0.780056	0.443735	0.650886	-5.85784
mmu-miR-15b-3p	-0.170894	1.70262	-0.768803	0.450249	0.658761	-5.2987
mmu-miR-15a-5p	0.165843	4.83218	0.762135	0.454137	0.662763	-5.65303
mmu-miR-362-3p	0.325967	3.40766	0.758916	0.45602	0.663827	-5.49562
mmu-miR-34c-3p	-0.221792	2.72524	-0.752696	0.459674	0.667455	-5.45463
mmu-miR-674-5p	0.104009	6.92789	0.745712	0.463797	0.671746	-5.79553
mmu-miR-1949	0.286456	1.40496	0.743461	0.46513	0.671985	-5.25249
mmu-miR-3102-3p.2-3p	0.199801	1.67914	0.736825	0.469075	0.675985	-5.28336
mmu-miR-27a-5p	0.149844	4.15752	0.727771	0.474488	0.681586	-5.64289
mmu-miR-329-5p	0.0642625	8.32975	0.726366	0.475332	0.681586	-5.86771
mmu-miR-3078-5p	-0.155818	2.71783	-0.71993	0.479206	0.685432	-5.46443
mmu-miR-3057-5p	0.169128	2.91437	0.717176	0.48087	0.686105	-5.49579
mmu-miR-34a-5p	-0.174594	7.66828	-0.711609	0.484243	0.689207	-5.8492
mmu-miR-877-5p	0.235229	2.62108	0.702506	0.489788	0.694565	-5.45556
mmu-miR-669o-3p	-0.210673	1.31469	-0.701467	0.490423	0.694565	-5.2786
mmu-miR-3535	0.181101	7.18412	0.696052	0.493742	0.697407	-5.84643
mmu-miR-26a-5p	0.087569	15.4319	0.694238	0.494856	0.697407	-6.07033
mmu-miR-5121	0.282577	3.3221	0.688198	0.498577	0.700933	-5.57575
mmu-miR-3103-3p	0.205253	0.734089	0.685515	0.500235	0.701549	-5.19846
mmu-miR-376a-3p	-0.0926872	4.54646	-0.682021	0.502399	0.702217	-5.691
mmu-miR-503-3p	-0.217622	1.5424	-0.680804	0.503154	0.702217	-5.28339
mmu-miR-204-3p	-0.195542	3.51098	-0.673488	0.507706	0.705386	-5.60965
mmu-miR-449a-5p	0.274161	1.31728	0.671544	0.50892	0.705386	-5.29969
mmu-miR-455-5p	-0.102358	6.70967	-0.671248	0.509105	0.705386	-5.83984
mmu-miR-92b-5p	0.10948	4.15825	0.662506	0.514582	0.708527	-5.67813
mmu-miR-574-3p	0.155345	4.37499	0.661861	0.514987	0.708527	-5.69252
mmu-miR-6911-3p	-0.15508	2.79532	-0.661732	0.515069	0.708527	-5.51558
mmu-miR-872-5p	0.10144	9.07276	0.645167	0.525543	0.72121	-5.94431
mmu-miR-668-3p	0.0861135	8.18204	0.635004	0.532026	0.726305	-5.92253
mmu-miR-7226-3p	0.158994	3.00434	0.632114	0.533878	0.726305	-5.57389
mmu-miR-187-5p	-0.195108	1.29971	-0.631863	0.534039	0.726305	-5.29666
mmu-miR-380-3p	0.106294	7.1844	0.628212	0.536383	0.726305	-5.88301
mmu-miR-139-5p	-0.08154	12.1649	-0.627688	0.536721	0.726305	-6.03561
mmu-miR-677-5p	-0.1839	2.13702	-0.627511	0.536834	0.726305	-5.46037
mmu-miR-218-2-3p	-0.15527	1.69264	-0.624429	0.538819	0.72684	-5.40328
mmu-miR-664-5p	0.0972231	4.60586	0.622972	0.539758	0.72684	-5.73521
mmu-miR-433-3p	0.0732525	11.0153	0.615344	0.54469	0.731768	-6.01117
mmu-miR-33-5p	-0.131229	4.96993	-0.607358	0.54988	0.737019	-5.75757
mmu-miR-135a-5p	0.109867	8.31225	0.602242	0.553218	0.738421	-5.94423
mmu-miR-667-5p	-0.117887	4.88564	-0.601819	0.553495	0.738421	-5.77086
mmu-miR-150-5p	-0.0837982	9.16907	-0.58955	0.561546	0.747428	-5.97918
mmu-miR-3962	-0.155428	1.12657	-0.586635	0.563467	0.748253	-5.28719
mmu-miR-760-3p	0.0759748	6.404	0.583177	0.565751	0.749555	-5.88033
mmu-miR-5615-5p	-0.14182	1.50452	-0.580013	0.567845	0.7506	-5.35586
mmu-miR-133b-3p	0.253491	1.21586	0.575937	0.570549	0.752444	-5.29464
mmu-let-7e-3p	-0.075664	5.0391	-0.563869	0.578591	0.758335	-5.79954
mmu-miR-665-3p	-0.179792	2.97276	-0.563054	0.579136	0.758335	-5.55385
mmu-miR-369-5p	-0.0569199	9.46112	-0.559863	0.581273	0.758335	-6.00407
mmu-miR-31-3p	-0.159676	1.60198	-0.559528	0.581498	0.758335	-5.36933
mmu-miR-504-5p	-0.118044	5.01007	-0.559361	0.58161	0.758335	-5.80749
mmu-miR-574-5p	-0.0925068	3.06616	-0.555658	0.584095	0.759853	-5.6185
mmu-miR-19b-3p	0.125965	6.0293	0.54941	0.588302	0.763597	-5.86753
mmu-miR-702-3p	0.158863	2.70614	0.546409	0.590327	0.7645	-5.5731
mmu-miR-322-5p	0.12437	3.94817	0.543839	0.592064	0.765026	-5.71193
mmu-miR-664-3p	0.110631	6.69992	0.539357	0.5951	0.767225	-5.90877
mmu-miR-1306-3p	-0.162033	1.48846	-0.536711	0.596896	0.767819	-5.38295
mmu-miR-1188-5p	-0.212302	0.808823	-0.530522	0.601106	0.771509	-5.25885
mmu-miR-380-5p	0.0621129	6.90994	0.52577	0.604349	0.773944	-5.93257
mmu-miR-187-3p	0.105503	5.73175	0.523791	0.605702	0.773952	-5.87453
mmu-miR-10a-5p	-0.115396	5.52237	-0.518919	0.609039	0.774144	-5.86298
mmu-miR-700-5p	-0.0813451	4.53794	-0.518474	0.609344	0.774144	-5.79001
mmu-miR-673-5p	-0.0895423	5.26567	-0.517676	0.609891	0.774144	-5.84444
mmu-miR-28a-5p	0.078822	4.96304	0.514063	0.612373	0.775583	-5.82629
mmu-miR-496a-3p	0.125217	5.25481	0.511911	0.613854	0.775749	-5.83933
mmu-miR-770-3p	-0.110726	8.5325	-0.50558	0.618219	0.779027	-6.012
mmu-miR-484	0.0925497	8.47997	0.501369	0.62113	0.779027	-6.006
mmu-let-7f-5p	0.0723504	14.9869	0.495996	0.624854	0.779027	-6.17752
mmu-miR-7043-3p	-0.15453	1.39162	-0.495488	0.625207	0.779027	-5.38487
mmu-miR-1298-5p	-0.234136	8.08024	-0.495147	0.625444	0.779027	-6.00235
mmu-let-7i-5p	-0.0656316	14.5635	-0.494296	0.626035	0.779027	-6.16817
mmu-miR-99a-3p	-0.0899133	2.93137	-0.493876	0.626327	0.779027	-5.6236
mmu-miR-3085-3p	0.107044	2.84775	0.492496	0.627286	0.779027	-5.60382
mmu-miR-212-3p	-0.0957813	7.90356	-0.485887	0.631889	0.783052	-5.99405
mmu-miR-1839-3p	0.109216	4.39254	0.478907	0.636767	0.785046	-5.78949
mmu-miR-487b-3p	0.0638231	8.00809	0.47866	0.63694	0.785046	-6.00078
mmu-miR-32-3p	0.22617	0.896275	0.473564	0.640513	0.785046	-5.31972
mmu-miR-143-3p	-0.0982138	14.0407	-0.473523	0.640542	0.785046	-6.16427
mmu-miR-140-5p	0.0976484	8.24595	0.470583	0.642607	0.785046	-6.00991
mmu-miR-872-3p	0.0779665	5.99317	0.469567	0.643321	0.785046	-5.90762
mmu-miR-30e-3p	-0.0669695	9.5591	-0.468731	0.643909	0.785046	-6.054
mmu-miR-7080-3p	-0.158131	1.2839	-0.468005	0.644421	0.785046	-5.40305
mmu-miR-7b-3p	0.176537	1.62259	0.460811	0.649492	0.789552	-5.40415
mmu-miR-181a-5p	-0.0480978	14.0778	-0.457056	0.652147	0.791107	-6.17202
mmu-miR-672-3p	0.139355	1.22228	0.454597	0.653888	0.791548	-5.3664
mmu-miR-26b-3p	0.0994981	2.1284	0.445542	0.660316	0.79765	-5.50589
mmu-miR-5099	-0.161166	3.17038	-0.423475	0.676092	0.814996	-5.706
mmu-miR-6953-3p	-0.165012	0.4353	-0.419814	0.678725	0.815804	-5.26858
mmu-miR-3475-3p	-0.0648603	4.6443	-0.418598	0.6796	0.815804	-5.84224
mmu-miR-337-5p	0.0919027	4.73621	0.410128	0.685709	0.819259	-5.84404
mmu-miR-23b-5p	0.103276	1.19692	0.407952	0.687283	0.819259	-5.3748
mmu-miR-152-5p	0.107628	2.76777	0.407784	0.687405	0.819259	-5.65555
mmu-miR-1193-3p	0.122945	2.62241	0.40647	0.688355	0.819259	-5.59157
mmu-miR-215-5p	0.114778	1.08712	0.404748	0.689602	0.819259	-5.36762
mmu-miR-345-5p	0.0857767	3.78038	0.395842	0.696064	0.825231	-5.76403
mmu-miR-130a-3p	0.0820792	3.68555	0.391438	0.699269	0.825316	-5.76155
mmu-miR-19a-3p	-0.0988505	2.9878	-0.391171	0.699463	0.825316	-5.66938
mmu-miR-377-3p	-0.0749959	5.18789	-0.389827	0.700442	0.825316	-5.88537
mmu-miR-378b	0.0641361	3.03064	0.385992	0.703239	0.826386	-5.68754
mmu-miR-8103	-0.133671	1.64755	-0.384642	0.704224	0.826386	-5.47077
mmu-miR-1224-3p	0.0656508	3.5137	0.372811	0.712885	0.834845	-5.73963
mmu-miR-30c-1-3p	-0.0464775	4.0622	-0.361068	0.72152	0.842509	-5.80951
mmu-miR-425-5p	0.0367034	6.94675	0.358126	0.723689	0.842509	-6.00817
mmu-miR-500-3p	0.0933142	2.79419	0.356913	0.724584	0.842509	-5.64916
mmu-miR-6899-3p	-0.117031	2.61837	-0.355666	0.725505	0.842509	-5.65136
mmu-miR-148b-3p	0.0372298	10.6794	0.353973	0.726756	0.842509	-6.12747
mmu-miR-27a-3p	-0.0392091	10.2943	-0.346537	0.732257	0.847179	-6.11829
mmu-miR-30a-5p	-0.0522341	14.6061	-0.341879	0.735711	0.847908	-6.23119
mmu-miR-350-3p	0.102613	4.61169	0.34171	0.735837	0.847908	-5.8567
mmu-miR-199b-5p	-0.103218	1.9345	-0.338532	0.738197	0.848823	-5.48224
mmu-miR-543-5p	0.0918726	2.32285	0.336166	0.739956	0.848823	-5.60434
mmu-miR-124-3p	0.0566009	12.8379	0.334682	0.741059	0.848823	-6.18916
mmu-miR-219a-2-3p	-0.0641849	11.3016	-0.32287	0.749866	0.855742	-6.15293
mmu-miR-7070-3p	-0.102196	1.0294	-0.319384	0.752472	0.855742	-5.35914
mmu-miR-30a-3p	-0.0403864	9.87461	-0.318854	0.752868	0.855742	-6.11921
mmu-miR-493-5p	-0.0570224	3.5277	-0.318597	0.75306	0.855742	-5.77149
mmu-miR-7044-3p	-0.100872	3.00737	-0.316619	0.754541	0.855742	-5.72156
mmu-miR-98-3p	0.109495	1.42084	0.314508	0.756121	0.855846	-5.39859
mmu-miR-344h-3p	0.111623	2.11253	0.306573	0.762073	0.859437	-5.58118
mmu-miR-425-3p	0.044812	4.58789	0.306294	0.762283	0.859437	-5.87144
mmu-miR-129-2-3p	0.0481559	9.91157	0.297279	0.769064	0.865385	-6.12644
mmu-miR-344c-3p	-0.0388778	4.78997	-0.291582	0.773359	0.867511	-5.89081
mmu-miR-672-5p	-0.0418626	5.02061	-0.286469	0.77722	0.867511	-5.9198
mmu-miR-3064-5p	-0.104487	0.922402	-0.285249	0.778142	0.867511	-5.41457
mmu-miR-148b-5p	-0.0341521	5.02898	-0.283847	0.779203	0.867511	-5.91817
mmu-miR-5621-3p	0.0926734	0.847359	0.28376	0.779268	0.867511	-5.38256
mmu-miR-431-3p	-0.0361873	6.4187	-0.282785	0.780006	0.867511	-6.0071
mmu-miR-448-3p	0.114457	3.29404	0.265404	0.793188	0.879956	-5.77001
mmu-miR-433-5p	0.035558	4.76455	0.262331	0.795526	0.879956	-5.90246
mmu-miR-30b-3p	-0.0407062	4.68218	-0.261989	0.795787	0.879956	-5.8853
mmu-miR-138-1-3p	-0.0477265	3.82899	-0.25067	0.804414	0.887788	-5.81848
mmu-miR-7224-3p	-0.0467409	3.14212	-0.223394	0.825307	0.907742	-5.74879
mmu-miR-486-3p	0.0537551	2.04315	0.222946	0.825651	0.907742	-5.5767
mmu-miR-337-3p	-0.0824584	1.62239	-0.215438	0.831426	0.912348	-5.48083
mmu-miR-874-3p	0.0274649	7.47709	0.208042	0.837125	0.91578	-6.0709
mmu-miR-1a-3p	0.0392523	10.1522	0.207246	0.837739	0.91578	-6.15397
mmu-miR-877-3p	0.0314634	5.15258	0.203556	0.840586	0.917148	-5.9476
mmu-miR-1198-5p	-0.0289225	7.63758	-0.198325	0.844626	0.918766	-6.08377
mmu-miR-100-3p	0.0578682	1.23408	0.197499	0.845265	0.918766	-5.42896
mmu-miR-153-3p	-0.042866	7.95423	-0.195152	0.847079	0.919001	-6.09038
mmu-miR-328-3p	0.0259471	12.267	0.193042	0.848711	0.919037	-6.21279
mmu-miR-376a-5p	0.0370178	6.12231	0.175613	0.862217	0.931907	-6.00858
mmu-miR-190b-5p	-0.0574309	1.17594	-0.170924	0.865858	0.933697	-5.44636
mmu-miR-541-3p	-0.0326137	2.7167	-0.169299	0.867121	0.933697	-5.68834
mmu-miR-501-3p	0.0175739	6.88096	0.166043	0.869651	0.934672	-6.05251
mmu-miR-338-5p	-0.0262221	9.18861	-0.162365	0.872512	0.935997	-6.13952
mmu-miR-134-3p	-0.0313695	2.259	-0.159918	0.874416	0.936293	-5.61328
mmu-miR-222-5p	0.0281082	5.17572	0.157629	0.876198	0.936457	-5.95835
mmu-miR-487b-5p	0.0551975	0.746957	0.155026	0.878225	0.936882	-5.36219
mmu-miR-483-3p	-0.0593237	0.622626	-0.150752	0.881556	0.938694	-5.35595
mmu-miR-666-5p	0.0257732	6.09614	0.143658	0.887089	0.942839	-6.01978
mmu-miR-344b-3p	-0.0209695	7.83762	-0.139023	0.890707	0.94452	-6.09963
mmu-miR-186-3p	0.0529275	0.718841	0.136016	0.893055	0.94452	-5.37303
mmu-miR-542-3p	-0.0282164	3.65196	-0.134903	0.893925	0.94452	-5.81822
mmu-miR-411-3p	-0.0168755	8.99637	-0.133219	0.895241	0.94452	-6.1386
mmu-miR-138-5p	0.0212194	10.1851	0.130085	0.897691	0.94537	-6.16862
mmu-miR-345-3p	-0.0182328	5.06514	-0.113252	0.910866	0.956342	-5.94202
mmu-miR-448-5p	-0.0600276	0.661729	-0.112525	0.911436	0.956342	-5.3552
mmu-miR-383-5p	-0.0120565	10.4383	-0.103127	0.918804	0.962317	-6.18
mmu-miR-25-5p	0.0231466	1.89365	0.0991523	0.921922	0.963828	-5.59504
mmu-miR-101a-3p	0.0103686	13.5098	0.0966324	0.9239	0.964143	-6.25826
mmu-miR-1969	0.0172451	2.2162	0.0795418	0.937326	0.974178	-5.63201
mmu-miR-146b-5p	0.0120235	10.3507	0.0780268	0.938518	0.974178	-6.17956
mmu-miR-206-3p	0.0256456	2.06782	0.0766296	0.939616	0.974178	-5.60311
mmu-miR-1298-3p	-0.0218388	5.80987	-0.075768	0.940294	0.974178	-6.016
mmu-miR-7079-3p	-0.0289739	1.23773	-0.0690486	0.94558	0.977272	-5.44837
mmu-miR-6538	0.0777245	-0.828227	0.0676513	0.946679	0.977272	-5.21126
mmu-miR-181b-1-3p	-0.012765	2.63736	-0.0598834	0.952793	0.981821	-5.6673
mmu-miR-582-5p	-0.0141255	4.70198	-0.0549026	0.956715	0.984099	-5.91245
mmu-miR-200a-5p	-0.0184337	3.94749	-0.039023	0.969227	0.992251	-5.86176
mmu-miR-190a-5p	0.0106813	4.31491	0.0389612	0.969275	0.992251	-5.88016
mmu-miR-3074-5p	0.0138689	1.68739	0.0380171	0.97002	0.992251	-5.52951
mmu-miR-325-3p	-0.00652805	3.10908	-0.0348269	0.972534	0.992251	-5.7479
mmu-miR-671-5p	-0.00747099	4.37077	-0.0311536	0.97543	0.992251	-5.89103
mmu-miR-8111	0.00903803	1.35396	0.02915	0.97701	0.992251	-5.52646
mmu-miR-3077-3p	-0.00754503	1.81494	-0.0291056	0.977045	0.992251	-5.56977
mmu-miR-377-5p	-0.00367398	3.71049	-0.0225313	0.982229	0.992251	-5.83133
mmu-miR-669a-3p	-0.00592625	1.8292	-0.0224371	0.982303	0.992251	-5.56149
mmu-miR-652-5p	-0.00869877	0.267497	-0.017006	0.986586	0.992251	-5.27652
mmu-miR-6928-3p	0.00424828	2.79555	0.0169703	0.986614	0.992251	-5.72928
mmu-miR-423-5p	-0.00186967	6.88176	-0.0159481	0.987421	0.992251	-6.06671
mmu-miR-3102-3p	0.00245955	5.66441	0.0122742	0.990318	0.992251	-6.00146
mmu-miR-6945-3p	0.00327318	1.87811	0.0116586	0.990804	0.992251	-5.59296
mmu-miR-1981-3p	-0.00167109	4.54298	-0.0100958	0.992037	0.992251	-5.91653
mmu-miR-3970	-0.00211793	2.95212	-0.00982391	0.992251	0.992251	-5.74345
